# Supplementary material for: Vitamin D Supplementation, Characteristics of Mastication, and Parent-Supervised Toothbrushing as Crucial Factors in the Prevention of Caries in 12- to 36-Month-Old Children
Source: Nutrients. 2022 Oct 18;14(20):4358. doi: 10.3390/nu14204358 (PMC9607142; doi:10.3390/nu14204358)
Supplement: Supplementary file 1 [file nutrients-14-04358-s001.zip]

Archive with 1 entries (1 files):
- nutrients-1945127-supplementary.pdf
